# Supplementary material for: Comprehensive Review of the Imaging Recommendations for Diagnosis, Staging, and Management of Thyroid Carcinoma
Source: J Clin Med. 2024 May 14;13(10):2904. doi: 10.3390/jcm13102904 (PMC11122658; doi:10.3390/jcm13102904)
Supplement: Supplementary file 1 [file jcm-13-02904-s001.zip]

Archive with 1 entries (1 files):
- jcm-2995393-supplementary.pdf
